# Supplementary material for: An Application of Cold Atmospheric Plasma to Enhance Physiological and Biochemical Traits of Basil
Source: Plants (Basel). 2021 Oct 1;10(10):2088. doi: 10.3390/plants10102088 (PMC8540659; doi:10.3390/plants10102088)
Supplement: Supplementary file 1 [file plants-10-02088-s001.zip]

Archive with 1 entries (1 files):
- plants-1345806-supplementary.pdf
